# Supplementary material for: Continuity or change in the transition to Islam? A diachronic assessment of agricultural production at Old Dongola, Northern Sudan (14th–18th centuries CE)
Source: PLoS One. 2026 Jul 9;21(7):e0353303. doi: 10.1371/journal.pone.0353303 (PMC13349140; doi:10.1371/journal.pone.0353303)
Supplement: S4 File — (XLSX) [file pone.0353303.s004.xlsx]

## Sheet: Main datasheet
Sample ID	Soil Category	SorBic	SorBic-Chaff	TriAes	TriAes-Chaff	HordVul	HordVul-Chaf	PennGul	PortOle	RaphSa	Cucum	LepiSas	CitrLan	PhonDa	Echino	CypRot	CynDac	GliLot	CorNilo	Digita	Setaria	Erag	Penni	DactAegyptie	CrySch	Cleom	CitCol	Amara	EclipPro	Solanum	Verb	ACACIA	Ambros	HeliOva	HelIEur	HyosMut	SorHale
S2045-U174-15c-NW	Dung deposit	10	65			1	7		13	1	3				123	130	25			7	57	17	16	10	1	3	2	4		1	1	9
S3167-U235-15c-W	Middens	2	15	5	2	4				2	8				24	55			2	2							23			2		2	2
S3077-U256-15c-W	Hearth	350	50			8		42	12						3	16										1
S3089-U241-15c-W	Hearth	4	20	1			2	1	3	3	6				128	110	30	350		5			8		34			3	1
S2729-U210-15c-W	Middens					1		3	180		9				33	234	120		9	4		35		2	13	5	9	7			9			6	1
S3199-U278-15c-SE	Middens	532		543		350	27		1	23	4	3			450	285	64	167	27	4	7	110	18		12	5	7	2			4						103
S2724-U214-15/16c-W	Activity area	93		2		13			22	2	8				272	580		27		16	115	18	85	1	12	6	6	4			50						9
S2743-U214-15/16c-W	Activity area	15				4			23		2				168	195	17	120	15	1	4	8	2		12	7	5		1							1
S2746-U214-15/16c-W	Activity area	300				11			30	5	4				210	213	203	60	50	23	8	2	9		64	7	1	4					1			1	15
S2747-U214-15/16c-W	Middens	13							260		10		2		81	350		10	10	7	4	7			6	2	24	11			2				1
S2787-U214-15/16c-W	Hearth	44				9			100		2				145	165	133	34	10	14	17	18	18	2	5		4	5									105
S2732-U207-15/16c-W	Middens	7	257				3		38				2		233	66	33	22		3	6	11	8		8	4	10	5			2	5				8
S2173-U100-15/16c-SE	Hearth	15				5			25							8		5				1				3	1								1		44
S2175-U115-17c-NW	Hearth										2					5											3
S2367-U190-17c-SE	Hearth	20		4					70	3				6	4	152	6	25		2		2						16					2			1	6
S2677-U223-17c-SE	Activity area	10				3			3				3	14	3	20		55									1	1									18
S2700-U230-17c-SE	Dung deposit	2	86				8		32		10			2	230	88	32		5	17	7	27	8	3	5	7	15	5		3		3				3	2
S2705-U251-17c-SE	Dung deposit	25	100				36	2	46	5	2			7	16	68	24	10	3	6		15			1	6	1	19								3
S3095-U252-17c-SE	Activity area		65			4	6	1	47				2		183	33	23			16		1			4	3	9	118		1		2	1	4			3

## Sheet: Sheet1
Sample ID	Soil Category
S2045-U174-15c-NW	Dung deposit
S3167-U235-15c-W	Middens
S3077-U256-15c-W	Hearth
S3089-U241-15c-W	Hearth
S2729-U210-15c-W	Middens
S3199-U278-15c-SE	Middens
S2724-U214-15/16c-W	Activity area
S2743-U214-15/16c-W	Activity area
S2746-U214-15/16c-W	Activity area
S2747-U214-15/16c-W	Middens
S2787-U214-15/16c-W	Hearth
S2732-U207-15/16c-W	Middens
S2173-U100-15/16c-SE	Hearth
S2175-U115-17c-NW	Hearth
S2367-U190-17c-SE	Hearth
S2677-U223-17c-SE	Activity area
S2700-U230-17c-SE	Dung deposit
S2705-U251-17c-SE	Dung deposit
S3095-U252-17c-SE	Activity area
