# Supplementary material for: Continuity or change in the transition to Islam? A diachronic assessment of agricultural production at Old Dongola, Northern Sudan (14th–18th centuries CE)
Source: PLoS One. 2026 Jul 9;21(7):e0353303. doi: 10.1371/journal.pone.0353303 (PMC13349140; doi:10.1371/journal.pone.0353303)
Supplement: S5 File — (XLSX) [file pone.0353303.s005.xlsx]

## Sheet: samples and plant species
Sample ID	SorBic-Grain	SorBic-Chaff	TriAes-Grain	HordVul-Grain	PenGul-Grain	PortOle	RaSa	Cucum	LeSa	CitL	PhonDa	Sola	DaAe	Amara	EcPr	Acac	HelOv	HelEu	HyosMut	SorHale	1	2	3	4	5	6	7	8	9	10	11	12	13	14
S2045-U174-15c	10	65		1		13	1	3				1	10	4		9					123	130	25			7	57	17	16	1	3	2	1
S3167-U235-15c	2	15	5	4			2	8				2				2					24	55			2	2						23		2
S3089-U241-15c	4	20	1		1	3	3	6						3	1						128	110	30	350		5			8	34
S2729-U210-15c				1	3	180		9					2	7			6	1			33	234	120		9	4		35		13	5	9	9
S3199-U278-15c	532		543	350		1	23	4	3					2						103	450	285	64	167	27	4	7	110	18	12	5	7	4
S2724-U214-15/16c	93		2	13		22	2	8					1	4						9	272	580		27		16	115	18	85	12	6	6	50
S2743-U214-15/16c	15			4		23		2							1				1		168	195	17	120	15	1	4	8	2	12	7	5
S2746-U214-15/16c	300			11		30	5	4						4					1	15	210	213	203	60	50	23	8	2	9	64	7	1		1
S2747-U214-15/16c	13					260		10		2				11				1			81	350		10	10	7	4	7		6	2	24	2
S2732-U207-15/16c	7	257				38				2				5		5			8		233	66	33	22		3	6	11	8	8	4	10	2
S2173-U100-15/16c	15			5		25												1		44		8		5				1			3	1
S2787-U214-15/16c	186		8	165		5	15	22	5		1			5	4	1		1		45	485	156	210	66	84	28	18	186	3	22	11	18	6
S2367-U190-17c	20		4			70	3				6			16					1	6	4	152	6	25		2		2						2
S2677-U223-17c	10			3		3				3	14			1						18	3	20		55								1
S2700-U230-17c	2	86				32		10			2	3	3	5		3			3	2	230	88	32		5	17	7	27	8	5	7	15
S2705-U251-17c	25	100			2	46	5	2			7			19					3		16	68	24	10	3	6		15		1	6	1
S3095-U252-17c		65		4	1	47				2		1		118		2	4			3	183	33	23			16		1		4	3	9		1
S2175-U115-17c								2														5										3

## Sheet: samples and environmental varia
Sample ID	Location	Soil Category
S2045-U174-15c	NW	Dung deposit
S3167-U235-15c	W	Middens
S3089-U241-15c	W	Hearth
S2729-U210-15c	W	Middens
S3199-U278-15c	SE	Middens
S2724-U214-15/16c	W	Activity area
S2743-U214-15/16c	W	Activity area
S2746-U214-15/16c	W	Activity area
S2747-U214-15/16c	W	Middens
S2787-U214-15/16c	W	Hearth
S2732-U207-15/16c	W	Middens
S2173-U100-15/16c	SE	Hearth
S2367-U190-17c	SE	Hearth
S2677-U223-17c	SE	Activity area
S2700-U230-17c	SE	Dung deposit
S2705-U251-17c	SE	Dung deposit
S3095-U252-17c	SE	Activity area
S2175-U115-17c	NW	Activity area

## Sheet: Samples and contexts
Sample ID	Soil Category
S2045-U174-15c	Dung deposit
S3167-U235-15c	Middens
S3089-U241-15c	Hearth
S2729-U210-15c	Middens
S3199-U278-15c	Middens
S2724-U214-15/16c	Activity area
S2743-U214-15/16c	Activity area
S2746-U214-15/16c	Activity area
S2747-U214-15/16c	Middens
S2787-U214-15/16c	Hearth
S2732-U207-15/16c	Middens
S2173-U100-15/16c	Hearth
S2367-U190-17c	Hearth
S2677-U223-17c	Activity area
S2700-U230-17c	Dung deposit
S2705-U251-17c	Dung deposit
S3095-U252-17c	Activity area
S2175-U115-17c	Activity area
